# Supplementary material for: A missense variant in the nuclear localization signal of DKC1 causes Hoyeraal-Hreidarsson syndrome
Source: NPJ Genom Med. 2022 Oct 30;7:64. doi: 10.1038/s41525-022-00335-8 (PMC9617742; doi:10.1038/s41525-022-00335-8)
Supplement: Supplementary file 3 — Raw data of qPCR related to Figure 1b [file 41525_2022_335_MOESM3_ESM.xlsx]

## Sheet: Figure 1b_1
Well	Fluor	Target	Content	Sample	Cq	SQ	Well	Fluor	Target	Content	Sample	Cq	SQ
A01	SYBR	TEL	Unkn-01	T1	18.4982		A04	SYBR	SCG	Unkn-02	S1	5.3559		Telo	T1	T2	T3	T4	T5	T6
A02	SYBR	TEL	Unkn-01	T1	18.6591		A05	SYBR	SCG	Unkn-02	S1	5.46446		Kb	11800000	1180000	118000	11800	1180	118
A03	SYBR	TEL	Unkn-01	T1	18.5242	18.5605	A06	SYBR	SCG	Unkn-02	S1	5.53863	5.453	Log TL(Kb)	7.07188	6.07188	5.07188	4.07188	3.07188	2.07188
B01	SYBR	TEL	Unkn-05	T2	21.3404		B04	SYBR	SCG	Unkn-06	S2	9.94928		Ct	18.5605	21.4062	25.6606	29.8389	34.5876	35.5767
B02	SYBR	TEL	Unkn-05	T2	21.5815		B05	SYBR	SCG	Unkn-06	S2	9.85942			2.63*10^8	2.63*10^7	2.63*10^6	2.63*10^5	2.63*10^4	2.63*10^3
B03	SYBR	TEL	Unkn-05	T2	21.2968	21.4062	B06	SYBR	SCG	Unkn-06	S2	9.8466	9.8851	SCG (36B4)	S1	S2	S3	S4	S5	S6
C01	SYBR	TEL	Unkn-09	T3	25.5227		C04	SYBR	SCG	Unkn-10	S3	13.5968		Copies	26300000	2630000	263000	26300	2630	263
C02	SYBR	TEL	Unkn-09	T3	25.8121		C05	SYBR	SCG	Unkn-10	S3	13.4203		Log (SCG Copies)	7.41996	6.41996	5.41996	4.41996	3.41996	2.41996
C03	SYBR	TEL	Unkn-09	T3	25.6469	25.6606	C06	SYBR	SCG	Unkn-10	S3	13.5048	13.5073	Ct	5.453	9.8851	13.5073	17.2711	20.6382	24.2032
D01	SYBR	TEL	Unkn-13	T4	29.7591		D04	SYBR	SCG	Unkn-14	S4	17.5964
D02	SYBR	TEL	Unkn-13	T4	29.8507		D05	SYBR	SCG	Unkn-14	S4	17.1786
D03	SYBR	TEL	Unkn-13	T4	29.907	29.8389	D06	SYBR	SCG	Unkn-14	S4	17.0382	17.2711
E01	SYBR	TEL	Unkn-17	T5	34.7832		E04	SYBR	SCG	Unkn-18	S5	21.0275
E02	SYBR	TEL	Unkn-17	T5	34.3546		E05	SYBR	SCG	Unkn-18	S5	20.4643
E03	SYBR	TEL	Unkn-17	T5	34.6249	34.5876	E06	SYBR	SCG	Unkn-18	S5	20.4227	20.6382
F01	SYBR	TEL	Unkn-21	T6	34.0434		F04	SYBR	SCG	Unkn-22	S6	24.1795		1	kit
F02	SYBR	TEL	Unkn-21	T6	37.1447		F05	SYBR	SCG	Unkn-22	S6	24.217		Telo	B	B1	B2	B3	B4	b3.5	b3.5-1	b3.5-2	b3.5-3					kit
F03	SYBR	TEL	Unkn-21	T6	35.5421	35.5767	F06	SYBR	SCG	Unkn-22	S6	24.2131	24.2032	Kb	7.59735e+06	3.51639e+07	4.08742e+07	3.36764e+07	4.45421e+07	5.08579e+06	1.13238e+07	3.648e+07	4.33859e+07				1	B	B1	B2	B3	B4	b3.5	b3.5-1	b3.5-2	b3.5-3
G01	SYBR	TEL	Unkn-25	B	19.1085		G04	SYBR	SCG	Unkn-26	B	22.6673		Log TL(Kb)	6.88066	7.5461	7.61145	7.52733	7.64877	6.70636	7.05399	7.56205	7.63735				T (Kb)/S (Copies)	9671.52	46408	29332.7	29130.4	27343.2	5078.11	22155.8	32487.3	41501
G02	SYBR	TEL	Unkn-25	B	19.2288		G05	SYBR	SCG	Unkn-26	B	22.71		Ct	19.1085	16.6596	16.4191	16.7287	16.2818	19.7499	18.4706	16.6009	16.3238				Telomere length per chromosome (Kb)	210.251	1008.87	637.668	633.269	594.417	110.394	481.648	706.246	902.196
G03	SYBR	TEL	Unkn-25	B	19.1497		G06	SYBR	SCG	Unkn-26	B	22.3442															A length per telomere (Kb)	105.125	504.434	318.834	316.634	297.209	55.1968	240.824	353.123	451.098
H01	SYBR	TEL	Unkn-29	B1	16.6596		H04	SYBR	SCG	Unkn-30	B1	22.7254		SCG (36B4)	B	B1	B2	B3	B4	b3.5	b3.5-1	b3.5-2	b3.5-3					kit
H02	SYBR	TEL	Unkn-29	B1	16.5297		H05	SYBR	SCG	Unkn-30	B1	22.2947		Copies	785.538	757.714	1393.47	1156.06	1629	1001.51	511.099	1122.9	1045.42				2	B	B1	B2	B3	B4	b3.5	b3.5-1	b3.5-2	b3.5-3
H03	SYBR	TEL	Unkn-29	B1	16.4441		H06	SYBR	SCG	Unkn-30	B1	22.2985		Log (SCG Copies)	2.89517	2.87951	3.1441	3.06298	3.21192	3.00066	2.70851	3.05034	3.01929				T (Kb)/S (Copies)	9211.05	38524.3	32856.6	31245	36596	8277.02	31144.3	37154.1	58958.4
A07	SYBR	TEL	Unkn-03	B2	16.4191		A10	SYBR	SCG	Unkn-04	B2	21.7443		Ct	22.6673	22.7254	21.7443	22.0451	21.4928	22.2762	23.3594	22.0919	22.2071				Telomere length per chromosome (Kb)	200.24	837.485	714.273	679.238	795.564	179.935	677.049	807.698	1281.7
A08	SYBR	TEL	Unkn-03	B2	16.2485		A11	SYBR	SCG	Unkn-04	B2	21.7551		2	kit												A length per telomere (Kb)	100.12	418.742	357.137	339.619	397.782	89.9676	338.525	403.849	640.852
A09	SYBR	TEL	Unkn-03	B2	16.2754		A12	SYBR	SCG	Unkn-04	B2	21.8365		Telo	B	B1	B2	B3	B4	b3.5	b3.5-1	b3.5-2	b3.5-3
B07	SYBR	TEL	Unkn-07	B3	16.7287		B10	SYBR	SCG	Unkn-08	B3	22.0451		Kb	7.04627e+06	3.81403e+07	4.54784e+07	3.2588e+07	5.26044e+07	7.00992e+06	1.35823e+07	4.04995e+07	5.60051e+07					kit
B08	SYBR	TEL	Unkn-07	B3	16.7812		B11	SYBR	SCG	Unkn-08	B3	22.2108		Log TL(Kb)	6.84796	7.58138	7.65781	7.51306	7.72102	6.84571	7.13297	7.60745	7.74823				3	B	B1	B2	B3	B4	b3.5	b3.5-1	b3.5-2	b3.5-3
B09	SYBR	TEL	Unkn-07	B3	16.6421		B12	SYBR	SCG	Unkn-08	B3	22.35		Ct	19.2288	16.5297	16.2485	16.7812	16.0159	19.2371	18.1799	16.4338	15.9157				T (Kb)/S (Copies)	7711.39	40741.9	33983	37162.6	39367.8	8941.98	31261.9	33890.9	62432.8
C07	SYBR	TEL	Unkn-11	B4	16.2818		C10	SYBR	SCG	Unkn-12	B4	21.4928															Telomere length per chromosome (Kb)	167.639	885.693	738.761	807.882	855.821	194.391	679.606	736.759	1357.23
C08	SYBR	TEL	Unkn-11	B4	16.0159		C11	SYBR	SCG	Unkn-12	B4	21.6943		SCG (36B4)	B	B1	B2	B3	B4	b3.5	b3.5-1	b3.5-2	b3.5-3				A length per telomere (Kb)	83.8195	442.847	369.381	403.941	427.91	97.1954	339.803	368.379	678.617
C09	SYBR	TEL	Unkn-11	B4	16.0099		C12	SYBR	SCG	Unkn-12	B4	21.8059		Copies	764.98	990.032	1384.15	1042.98	1437.44	846.913	436.11	1090.04	949.91					kit
D07	SYBR	TEL	Unkn-15	b3.5	19.7499		D10	SYBR	SCG	Unkn-16	b3.5	22.2762		Log (SCG Copies)	2.88365	2.99565	3.14118	3.01828	3.15759	2.92784	2.6396	3.03744	2.97768					B	B1	B2	B3	B4	b3.5	b3.5-1	b3.5-2	b3.5-3
D08	SYBR	TEL	Unkn-15	b3.5	19.2371		D11	SYBR	SCG	Unkn-16	b3.5	22.5462		Ct	22.71	22.2947	21.7551	22.2108	21.6943	22.5462	23.6149	22.1398	22.3613				average	96.355	455.341	348.45	353.398	374.3	80.7866	306.384	375.117	590.189
D09	SYBR	TEL	Unkn-15	b3.5	19.1724		D12	SYBR	SCG	Unkn-16	b3.5	22.6054															STD	0	0.551768	0.692623	0.952803	1.13899	0	0.44403	1.3497	0.65046
E07	SYBR	TEL	Unkn-19	b3.5-1	18.4706		E10	SYBR	SCG	Unkn-20	b3.5-1	23.3594															SE	0	0.318563	0.399886	0.550101	0.657593	0	0.256361	0.779248	0.375543
E08	SYBR	TEL	Unkn-19	b3.5-1	18.1799		E11	SYBR	SCG	Unkn-20	b3.5-1	23.6149		3	kit												1-FC	1	4.79841	3.0329	3.01197	2.82718	1	4.363	6.39753	8.17254
E09	SYBR	TEL	Unkn-19	b3.5-1	18.2475		E12	SYBR	SCG	Unkn-20	b3.5-1	23.6891		Telo	B	B1	B2	B3	B4	b3.5	b3.5-1	b3.5-2	b3.5-3				2-FC	1	4.1824	3.56708	3.39212	3.97305	1	3.76274	4.48883	7.12314
F07	SYBR	TEL	Unkn-23	b3.5-2	16.6009		F10	SYBR	SCG	Unkn-24	b3.5-2	22.0919		Kb	7.40369e+06	4.02406e+07	4.47197e+07	3.55516e+07	5.28002e+07	7.29932e+06	1.30199e+07	3.64284e+07	5.73769e+07				3-FC	1	5.28334	4.40686	4.81918	5.10514	1	3.49608	3.79009	6.98199
F08	SYBR	TEL	Unkn-23	b3.5-2	16.4338		F11	SYBR	SCG	Unkn-24	b3.5-2	22.1398		Log TL(Kb)	6.86945	7.60466	7.6505	7.55086	7.72264	6.86328	7.11461	7.56144	7.75874				FC-average	1	4.75472	3.66895	3.74109	3.96846	1	3.87394	4.89215	7.42589
F09	SYBR	TEL	Unkn-23	b3.5-2	16.6031		F12	SYBR	SCG	Unkn-24	b3.5-2	22.1623		Ct	19.1497	16.4441	16.2754	16.6421	16.0099	19.1724	18.2475	16.6031	15.8771				T-test		0.000296528	0.0026193	0.00758183	0.0107063		0.000360541	0.00751833	6.8428e-05
G07	SYBR	TEL	Unkn-27	b3.5-3	16.3238		G10	SYBR	SCG	Unkn-28	b3.5-3	22.2071
G08	SYBR	TEL	Unkn-27	b3.5-3	15.9157		G11	SYBR	SCG	Unkn-28	b3.5-3	22.3613		SCG (36B4)	B	B1	B2	B3	B4	b3.5	b3.5-1	b3.5-2	b3.5-3
G09	SYBR	TEL	Unkn-27	b3.5-3	15.8771		G12	SYBR	SCG	Unkn-28	b3.5-3	22.4146		Copies	960.098	987.696	1315.94	956.651	1341.2	816.298	416.479	1074.87	919.02
														Log (SCG Copies)	2.98232	2.99462	3.11924	2.98075	3.1275	2.91185	2.61959	3.03136	2.96332
														Ct	22.3442	22.2985	21.8365	22.35	21.8059	22.6054	23.6891	22.1623	22.4146

## Sheet: Run Information of 1b_1
File Name	admin_2020-07-28 11-26-11_CT020116.pcrd
Created By User	admin
Notes
ID
Run Started	07/28/2020 03:26:43 UTC
Run Ended	07/28/2020 04:54:00 UTC
Sample Vol	20
Lid Temp	105
Protocol File Name	2020.7.22.prcl
Plate Setup File Name	2020.7.03.pltd
Base Serial Number	CT020116
Optical Head Serial Number	785BR13983
CFX Manager Version	3.1.1517.0823.

## Sheet: Figure 1b_2
Well	Fluor	Target	Content	Sample	Cq	SQ	Well	Fluor	Target	Content	Sample	Cq	SQ
A01	SYBR	TEL	Unkn-01	T1	18.1906		A04	SYBR	SCG	Unkn-02	S1	5.2785		Telo	T1	T2	T3	T4	T5	T6
A02	SYBR	TEL	Unkn-01	T1	17.8728		A05	SYBR	SCG	Unkn-02	S1	5.10138		Kb	11800000	1180000	118000	11800	1180	118
A03	SYBR	TEL	Unkn-01	T1	17.7688	17.9441	A06	SYBR	SCG	Unkn-02	S1	5.13101	5.17029	Log TL(Kb)	7.07188	6.07188	5.07188	4.07188	3.07188	2.07188
B01	SYBR	TEL	Unkn-05	T2	20.9908		B04	SYBR	SCG	Unkn-06	S2	9.67059		Ct	17.9441	21.0929	25.2561	29.3964	33.6899	35.0432
B02	SYBR	TEL	Unkn-05	T2	21.2423		B05	SYBR	SCG	Unkn-06	S2	9.39664			2.63*10^8	2.63*10^7	2.63*10^6	2.63*10^5	2.63*10^4	2.63*10^3
B03	SYBR	TEL	Unkn-05	T2	21.0455	21.0929	B06	SYBR	SCG	Unkn-06	S2	9.32863	9.46528	SCG (36B4)	S1	S2	S3	S4	S5	S6
C01	SYBR	TEL	Unkn-09	T3	25.1664		C04	SYBR	SCG	Unkn-10	S3	13.2968		Copies	26300000	2630000	263000	26300	2630	263
C02	SYBR	TEL	Unkn-09	T3	25.3436		C05	SYBR	SCG	Unkn-10	S3	13.0521		Log (SCG Copies)	7.41996	6.41996	5.41996	4.41996	3.41996	2.41996
C03	SYBR	TEL	Unkn-09	T3	25.2584	25.2561	C06	SYBR	SCG	Unkn-10	S3	13.0832	13.144	Ct	5.17029	9.46528	13.144	16.6819	20.2256	23.7645
D01	SYBR	TEL	Unkn-13	T4	29.3496		D04	SYBR	SCG	Unkn-14	S4	17.0141
D02	SYBR	TEL	Unkn-13	T4	29.4806		D05	SYBR	SCG	Unkn-14	S4	16.5554
D03	SYBR	TEL	Unkn-13	T4	29.3589	29.3964	D06	SYBR	SCG	Unkn-14	S4	16.4763	16.6819
E01	SYBR	TEL	Unkn-17	T5	33.5589		E04	SYBR	SCG	Unkn-18	S5	20.651
E02	SYBR	TEL	Unkn-17	T5	33.8968		E05	SYBR	SCG	Unkn-18	S5	20.0364
E03	SYBR	TEL	Unkn-17	T5	33.614	33.6899	E06	SYBR	SCG	Unkn-18	S5	19.9894	20.2256
F01	SYBR	TEL	Unkn-21	T6	34.1467		F04	SYBR	SCG	Unkn-22	S6	23.8329		1	kit
F02	SYBR	TEL	Unkn-21	T6	34.3135		F05	SYBR	SCG	Unkn-22	S6	23.722		Telo	b1.5	b1.5-1	b1.5-3	b4.5	b4.5-1	b4.5-2	b4.5-3	WT	UQCRC1					kit
F03	SYBR	TEL	Unkn-21	T6	36.6694	35.0432	F06	SYBR	SCG	Unkn-22	S6	23.7386	23.7645	Kb	5.38552e+06	1.83771e+07	2.9888e+07	1.12978e+07	5.29322e+07	2.78677e+07	4.36926e+07	5.08008e+06	2.00901e+07				1	b1.5	b1.5-1	b1.5-3	b4.5	b4.5-1	b4.5-2	b4.5-3	WT	UQCRC1
G01	SYBR	TEL	Unkn-25	b1.5	19.2089		G04	SYBR	SCG	Unkn-26	b1.5	24.0922		Log TL(Kb)	6.73123	7.26428	7.4755	7.05299	7.72372	7.4451	7.64041	6.70587	7.30298				T (Kb)/S (Copies)	22505.9	30628.7	45542.7	13661.3	65908.1	35503.6	50272.2	21254.8	27046.5
G02	SYBR	TEL	Unkn-25	b1.5	19.2154		G05	SYBR	SCG	Unkn-26	b1.5	23.6221		Ct	19.2089	17.2682	16.4992	18.0375	15.5955	16.6099	15.8988	19.3013	17.1273				Telomere length per chromosome (Kb)	489.259	665.842	990.058	296.984	1432.78	771.817	1092.87	462.06	587.968
G03	SYBR	TEL	Unkn-25	b1.5	19.1342		G06	SYBR	SCG	Unkn-26	b1.5	23.3581															A length per telomere (Kb)	244.63	332.921	495.029	148.492	716.392	385.908	546.437	231.03	293.984
H01	SYBR	TEL	Unkn-29	b1.5-1	17.2682		H04	SYBR	SCG	Unkn-30	b1.5-1	22.6232		SCG (36B4)	b1.5	b1.5-1	b1.5-3	b4.5	b4.5-1	b4.5-2	b4.5-3	WT	UQCRC1					kit
H02	SYBR	TEL	Unkn-29	b1.5-1	17.0674		H05	SYBR	SCG	Unkn-30	b1.5-1	22.8256		Copies	239.294	599.996	656.264	826.994	803.123	784.927	869.119	239.009	742.799				2	b1.5	b1.5-1	b1.5-3	b4.5	b4.5-1	b4.5-2	b4.5-3	WT	UQCRC1
H03	SYBR	TEL	Unkn-29	b1.5-1	17.0068		H06	SYBR	SCG	Unkn-30	b1.5-1	22.7752		Log (SCG Copies)	2.37893	2.77815	2.81708	2.9175	2.90478	2.89483	2.93908	2.37841	2.87087				T (Kb)/S (Copies)	16701.5	39470.3	40552.3	13767.1	56032.6	40287.5	47712.3	20190.6	37830.5
A07	SYBR	TEL	Unkn-03	b1.5-3	16.4992		A10	SYBR	SCG	Unkn-04	b1.5-3	22.48		Ct	24.0922	22.6232	22.48	22.1105	22.1573	22.1939	22.0311	24.0942	22.2821				Telomere length per chromosome (Kb)	363.076	858.051	881.571	299.285	1218.1	875.816	1037.22	438.926	822.402
A08	SYBR	TEL	Unkn-03	b1.5-3	16.7167		A11	SYBR	SCG	Unkn-04	b1.5-3	22.5144		2	kit												A length per telomere (Kb)	181.538	429.025	440.786	149.643	609.05	437.908	518.612	219.463	411.201
A09	SYBR	TEL	Unkn-03	b1.5-3	16.6991		A12	SYBR	SCG	Unkn-04	b1.5-3	22.6675		Telo	b1.5	b1.5-1	b1.5-3	b4.5	b4.5-1	b4.5-2	b4.5-3	WT	UQCRC1
B07	SYBR	TEL	Unkn-07	b4.5	18.0375		B10	SYBR	SCG	Unkn-08	b4.5	22.1105		Kb	5.36357e+06	2.08653e+07	2.60467e+07	1.13263e+07	4.5283e+07	3.04447e+07	4.2098e+07	4.68685e+06	2.51228e+07					kit
B08	SYBR	TEL	Unkn-07	b4.5	18.0335		B11	SYBR	SCG	Unkn-08	b4.5	22.1188		Log TL(Kb)	6.72945	7.31942	7.41575	7.05409	7.65593	7.48351	7.62426	6.67088	7.40007				3	b1.5	b1.5-1	b1.5-3	b4.5	b4.5-1	b4.5-2	b4.5-3	WT	UQCRC1
B09	SYBR	TEL	Unkn-07	b4.5	18.1599		B12	SYBR	SCG	Unkn-08	b4.5	22.2294		Ct	19.2154	17.0674	16.7167	18.0335	15.8423	16.47	15.9576	19.4287	16.7738				T (Kb)/S (Copies)	14904.5	39740.1	45131.3	13620.4	55360.7	41662.7	47709.6	21862.6	33093.2
C07	SYBR	TEL	Unkn-11	b4.5-1	15.5955		C10	SYBR	SCG	Unkn-12	b4.5-1	22.1573															Telomere length per chromosome (Kb)	324.011	863.916	981.116	296.096	1203.49	905.711	1037.16	475.273	719.418
C08	SYBR	TEL	Unkn-11	b4.5-1	15.8423		C11	SYBR	SCG	Unkn-12	b4.5-1	22.1473		SCG (36B4)	b1.5	b1.5-1	b1.5-3	b4.5	b4.5-1	b4.5-2	b4.5-3	WT	UQCRC1				A length per telomere (Kb)	162.005	431.958	490.558	148.048	601.746	452.855	518.582	237.637	359.709
C09	SYBR	TEL	Unkn-11	b4.5-1	15.9358		C12	SYBR	SCG	Unkn-12	b4.5-1	22.2225		Copies	321.143	528.631	642.299	822.71	808.154	755.686	882.331	232.13	664.088					kit
D07	SYBR	TEL	Unkn-15	b4.5-2	16.6099		D10	SYBR	SCG	Unkn-16	b4.5-2	22.1939		Log (SCG Copies)	2.5067	2.72315	2.80774	2.91525	2.90749	2.87834	2.94563	2.36573	2.82223					b1.5	b1.5-1	b1.5-3	b4.5	b4.5-1	b4.5-2	b4.5-3	WT	UQCRC1
D08	SYBR	TEL	Unkn-15	b4.5-2	16.47		D11	SYBR	SCG	Unkn-16	b4.5-2	22.2546		Ct	23.6221	22.8256	22.5144	22.1188	22.1473	22.2546	22.007	24.1408	22.4611				average	196.058	397.968	475.458	148.728	642.396	425.557	527.877	229.377	354.965
D09	SYBR	TEL	Unkn-15	b4.5-2	16.4776		D12	SYBR	SCG	Unkn-16	b4.5-2	22.3159															STD	0	0.683208	0.505386	0	0.437154	0.236789	0.114485	0	0.302537
E07	SYBR	TEL	Unkn-19	b4.5-3	15.8988		E10	SYBR	SCG	Unkn-20	b4.5-3	22.0311															SE	0	0.394451	0.291785	0	0.252391	0.13671	0.0660981	0	0.17467
E08	SYBR	TEL	Unkn-19	b4.5-3	15.9576		E11	SYBR	SCG	Unkn-20	b4.5-3	22.007		3	kit												1-FC	1	1.36092	2.02359	1	4.82444	2.59885	3.6799	1	1.27249
E09	SYBR	TEL	Unkn-19	b4.5-3	16.0623		E12	SYBR	SCG	Unkn-20	b4.5-3	22.1127		Telo	b1.5	b1.5-1	b1.5-3	b4.5	b4.5-1	b4.5-2	b4.5-3	WT	UQCRC1				2-FC	1	2.36328	2.42806	1	4.07003	2.92636	3.46567	1	1.87367
F07	SYBR	TEL	Unkn-23	WT	19.3013		F10	SYBR	SCG	Unkn-24	WT	24.0942		Kb	5.64623e+06	2.16816e+07	2.63395e+07	1.0456e+07	4.26821e+07	3.02993e+07	3.94003e+07	4.72683e+06	2.14668e+07				3-FC	1	2.66632	3.02804	1	4.06454	3.05884	3.5028	1	1.51369
F08	SYBR	TEL	Unkn-23	WT	19.4287		F11	SYBR	SCG	Unkn-24	WT	24.1408		Log TL(Kb)	6.75176	7.33609	7.42061	7.01937	7.63025	7.48143	7.5955	6.67457	7.33177				FC-average	1	2.13017	2.49323	1	4.31967	2.86135	3.54946	1	1.55328
F09	SYBR	TEL	Unkn-23	WT	19.4152		F12	SYBR	SCG	Unkn-24	WT	24.2544		Ct	19.1342	17.0068	16.6991	18.1599	15.9358	16.4776	16.0623	19.4152	17.0225				T-test		0.0456899	0.00689776		0.00019298	0.000168494	2.69881e-06		0.0339359
G07	SYBR	TEL	Unkn-27	UQCRC1	17.1273		G10	SYBR	SCG	Unkn-28	UQCRC1	22.2821
G08	SYBR	TEL	Unkn-27	UQCRC1	16.7738		G11	SYBR	SCG	Unkn-28	UQCRC1	22.4611		SCG (36B4)	b1.5	b1.5-1	b1.5-3	b4.5	b4.5-1	b4.5-2	b4.5-3	WT	UQCRC1
G09	SYBR	TEL	Unkn-27	UQCRC1	17.0225		G12	SYBR	SCG	Unkn-28	UQCRC1	22.4986		Copies	378.827	545.584	583.618	767.673	770.982	727.252	825.836	216.206	648.676
														Log (SCG Copies)	2.57844	2.73686	2.76613	2.88518	2.88704	2.86169	2.91689	2.33487	2.81203
														Ct	23.3581	22.7752	22.6675	22.2294	22.2225	22.3159	22.1127	24.2544	22.4986

## Sheet: Run Information of 1b_2
File Name	admin_2020-07-28 11-26-11_CT020116.pcrd
Created By User	admin
Notes
ID
Run Started	07/28/2020 03:26:43 UTC
Run Ended	07/28/2020 04:54:00 UTC
Sample Vol	20
Lid Temp	105
Protocol File Name	2020.7.22.prcl
Plate Setup File Name	2020.7.03.pltd
Base Serial Number	CT020116
Optical Head Serial Number	785BR13983
CFX Manager Version	3.1.1517.0823.
