# Supplementary material for: A missense variant in the nuclear localization signal of DKC1 causes Hoyeraal-Hreidarsson syndrome
Source: NPJ Genom Med. 2022 Oct 30;7:64. doi: 10.1038/s41525-022-00335-8 (PMC9617742; doi:10.1038/s41525-022-00335-8)
Supplement: Supplementary file 4 — Raw data of qPCR related to Figure 1c [file 41525_2022_335_MOESM4_ESM.xlsx]

## Sheet: 0
Well	Fluor	Target	Content	Sample	Cq	SQ	Well	Fluor	Target	Content	Sample	Cq	SQ
A01	SYBR	TEL	Unkn-01	T1	18.4982		A04	SYBR	SCG	Unkn-02	S1	5.3559		Telo	T1	T2	T3	T4	T5	T6
A02	SYBR	TEL	Unkn-01	T1	18.6591		A05	SYBR	SCG	Unkn-02	S1	5.46446		Kb	11800000	1180000	118000	11800	1180	118
A03	SYBR	TEL	Unkn-01	T1	18.5242	18.5605	A06	SYBR	SCG	Unkn-02	S1	5.53863	5.453	Log TL(Kb)	7.07188	6.07188	5.07188	4.07188	3.07188	2.07188
B01	SYBR	TEL	Unkn-05	T2	21.3404		B04	SYBR	SCG	Unkn-06	S2	9.94928		Ct	18.5605	21.4062	25.6606	29.8389	34.5876	35.5767
B02	SYBR	TEL	Unkn-05	T2	21.5815		B05	SYBR	SCG	Unkn-06	S2	9.85942			2.63*10^8	2.63*10^7	2.63*10^6	2.63*10^5	2.63*10^4	2.63*10^3
B03	SYBR	TEL	Unkn-05	T2	21.2968	21.4062	B06	SYBR	SCG	Unkn-06	S2	9.8466	9.8851	SCG (36B4)	S1	S2	S3	S4	S5	S6
C01	SYBR	TEL	Unkn-09	T3	25.5227		C04	SYBR	SCG	Unkn-10	S3	13.5968		Copies	26300000	2630000	263000	26300	2630	263
C02	SYBR	TEL	Unkn-09	T3	25.8121		C05	SYBR	SCG	Unkn-10	S3	13.4203		Log (SCG Copies)	7.41996	6.41996	5.41996	4.41996	3.41996	2.41996
C03	SYBR	TEL	Unkn-09	T3	25.6469	25.6606	C06	SYBR	SCG	Unkn-10	S3	13.5048	13.5073	Ct	5.453	9.8851	13.5073	17.2711	20.6382	24.2032
D01	SYBR	TEL	Unkn-13	T4	29.7591		D04	SYBR	SCG	Unkn-14	S4	17.5964
D02	SYBR	TEL	Unkn-13	T4	29.8507		D05	SYBR	SCG	Unkn-14	S4	17.1786			1	kit
D03	SYBR	TEL	Unkn-13	T4	29.907	29.8389	D06	SYBR	SCG	Unkn-14	S4	17.0382	17.2711		Telo	b1.5	b3.5	b4.5
E01	SYBR	TEL	Unkn-17	T5	34.7832		E04	SYBR	SCG	Unkn-18	S5	21.0275			Kb	7.13752e+06	8.60544e+06	1.07699e+07
E02	SYBR	TEL	Unkn-17	T5	34.3546		E05	SYBR	SCG	Unkn-18	S5	20.4643			Log TL(Kb)	6.85355	6.93477	7.03221
E03	SYBR	TEL	Unkn-17	T5	34.6249	34.5876	E06	SYBR	SCG	Unkn-18	S5	20.4227	20.6382		Ct	19.2089	18.91	18.5515
F01	SYBR	TEL	Unkn-21	T6	34.0434		F04	SYBR	SCG	Unkn-22	S6	24.1795
F02	SYBR	TEL	Unkn-21	T6	37.1447		F05	SYBR	SCG	Unkn-22	S6	24.217			SCG (36B4)	b1.5	b3.5	b4.5										kit
F03	SYBR	TEL	Unkn-21	T6	35.5421	35.5767	F06	SYBR	SCG	Unkn-22	S6	24.2131	24.2032		Copies	603.334	743.361	1110.06									1	b1.5	b3.5	b4.5
G01	SYBR	TEL	Unkn-25	Younger patient 1.5	19.2089		G06	SYBR	SCG	Unkn-26	Younger patient 1.5	23.0922			Log (SCG Copies)	2.78056	2.8712	3.04535									T (Kb)/S (Copies)	11830.1	11576.4	9702.11
G03	SYBR	TEL	Unkn-25	Younger patient 1.5	19.2154		G04	SYBR	SCG	Unkn-26	Younger patient 1.5	22.6221			Ct	23.0922	22.7562	22.1105									Telomere length per chromosome (Kb)	257.177	251.661	210.915
G02	SYBR	TEL	Unkn-25	Younger patient 1.5	19.1342		G05	SYBR	SCG	Unkn-26	Younger patient 1.5	22.3581			2	kit											A length per telomere (Kb)	128.588	125.83	105.458
H03	SYBR	TEL	Unkn-29				H05	SYBR	SCG	Unkn-30					Telo	b1.5	b3.5	b4.5										kit
H02	SYBR	TEL	Unkn-29				H06	SYBR	SCG	Unkn-30					Kb	7.10569e+06	6.05898e+06	8.50306e+06									2	b1.5	b3.5	b4.5
H01	SYBR	TEL	Unkn-29				H04	SYBR	SCG	Unkn-30					Log TL(Kb)	6.85161	6.7824	6.92958									T (Kb)/S (Copies)	8795.27	8355.76	7699.6
A08	SYBR	TEL	Unkn-03				A10	SYBR	SCG	Unkn-04					Ct	19.2154	19.4701	18.9285									Telomere length per chromosome (Kb)	191.201	181.647	167.383
A09	SYBR	TEL	Unkn-03				A11	SYBR	SCG	Unkn-04																	A length per telomere (Kb)	95.6007	90.8235	83.6913
A07	SYBR	TEL	Unkn-03				A12	SYBR	SCG	Unkn-04					SCG (36B4)	b1.5	b3.5	b4.5
B09	SYBR	TEL	Unkn-07				B10	SYBR	SCG	Unkn-08					Copies	807.899	725.126	1104.35										kit
B07	SYBR	TEL	Unkn-07				B11	SYBR	SCG	Unkn-08					Log (SCG Copies)	2.90736	2.86041	3.04311									3	b1.5	b3.5	b4.5
B08	SYBR	TEL	Unkn-07				B12	SYBR	SCG	Unkn-08					Ct	22.6221	22.7962	22.1188									T (Kb)/S (Copies)	7854.46	7305.1	5888.46
C09	SYBR	TEL	Unkn-11				C10	SYBR	SCG	Unkn-12																	Telomere length per chromosome (Kb)	170.749	158.807	128.01
C08	SYBR	TEL	Unkn-11				C11	SYBR	SCG	Unkn-12																	A length per telomere (Kb)	85.3745	79.4033	64.005
C07	SYBR	TEL	Unkn-11				C12	SYBR	SCG	Unkn-12					3	kit												kit
D09	SYBR	TEL	Unkn-15	Younger patient 3.5	18.91		D10	SYBR	SCG	Unkn-16	Younger patient 3.5	22.7562			Telo	b1.5	b3.5	b4.5										b1.5	b3.5	b4.5
D08	SYBR	TEL	Unkn-15	Younger patient 3.5	19.4701		D11	SYBR	SCG	Unkn-16	Younger patient 3.5	22.7962			Kb	7.47605e+06	5.20164e+06	6.07108e+06									average	103.188	98.6857	84.3847
D07	SYBR	TEL	Unkn-15	Younger patient 3.5	19.7139		D12	SYBR	SCG	Unkn-16	Younger patient 3.5	22.8254			Log TL(Kb)	6.87367	6.71614	6.78327									STD	0	0.0243728	0.0630156
E08	SYBR	TEL	Unkn-19	Younger patient 4.5	18.5515		E10	SYBR	SCG	Unkn-20	Younger patient 4.5	22.1105			Ct	19.1342	19.7139	19.4669									SE	0	0.0140717	0.0363821
E09	SYBR	TEL	Unkn-19	Younger patient 4.5	18.9285		E11	SYBR	SCG	Unkn-20	Younger patient 4.5	22.1188															1-FC	1	0.978553	0.820119
E07	SYBR	TEL	Unkn-19	Younger patient 4.5	19.4669		E12	SYBR	SCG	Unkn-20	Younger patient 4.5	22.2294			SCG (36B4)	b1.5	b3.5	b4.5									2-FC	1	0.950029	0.875425
F08	SYBR	TEL	Unkn-23				F10	SYBR	SCG	Unkn-24					Copies	951.823	712.056	1031.01									3-FC	1	0.930058	0.749697
F07	SYBR	TEL	Unkn-23				F11	SYBR	SCG	Unkn-24					Log (SCG Copies)	2.97856	2.85251	3.01326									FC-average	1	0.95288	0.81508
F09	SYBR	TEL	Unkn-23				F12	SYBR	SCG	Unkn-24					Ct	22.3581	22.8254	22.2294									T-test		0.0286068	0.00706729
G09	SYBR	TEL	Unkn-27				G10	SYBR	SCG	Unkn-28
G08	SYBR	TEL	Unkn-27				G11	SYBR	SCG	Unkn-28
G07	SYBR	TEL	Unkn-27				G12	SYBR	SCG	Unkn-28

## Sheet: Run Information
File Name	admin_2020-07-28 11-26-11_CT020116.pcrd
Created By User	admin
Notes
ID
Run Started	07/28/2020 03:26:43 UTC
Run Ended	07/28/2020 04:54:00 UTC
Sample Vol	20
Lid Temp	105
Protocol File Name	2020.7.22.prcl
Plate Setup File Name	2020.7.03.pltd
Base Serial Number	CT020116
Optical Head Serial Number	785BR13983
CFX Manager Version	3.1.1517.0823.
