# Supplementary material for: A missense variant in the nuclear localization signal of DKC1 causes Hoyeraal-Hreidarsson syndrome
Source: NPJ Genom Med. 2022 Oct 30;7:64. doi: 10.1038/s41525-022-00335-8 (PMC9617742; doi:10.1038/s41525-022-00335-8)
Supplement: Supplementary file 5 — Raw data of RT-qPCR related to Figure 6b [file 41525_2022_335_MOESM5_ESM.xlsx]

## Sheet: 0
	Well	Fluor	Target	Content	Sample	Biological Set Name	Cq	Cq Mean	Cq Std. Dev	Starting Quantity (SQ)	Log Starting Quantity	SQ Mean	SQ Std. Dev	Set Point	Well Note		mean	expression
	D04	SYBR	Total hTR	Unkn-026	RCF DMSO dT		25.1636	24.9508	0.220771					60		0.01629	0.0190281	1	3
	D05	SYBR	Total hTR	Unkn-026	RCF DMSO dT		24.9659	24.9508	0.220771					60		0.0186833			2
	D06	SYBR	Total hTR	Unkn-026	RCF DMSO dT		24.7229	24.9508	0.220771					60		0.0221109			1
	A04	SYBR
	A05	SYBR
	A06	SYBR
	B04	SYBR	HPRT	Unkn-010	RCF DMSO dT		22.4106	22.4898	0.087462					60		19.2238
	B05	SYBR	HPRT	Unkn-010	RCF DMSO dT		22.4752	22.4898	0.087462					60
	B06	SYBR	HPRT	Unkn-010	RCF DMSO dT		22.5837	22.4898	0.087462					60
	C04	SYBR	ATP5B	Unkn-018	RCF DMSO dT		18.2948	18.3806	0.130341					60
	C05	SYBR	ATP5B	Unkn-018	RCF DMSO dT		18.5306	18.3806	0.130341					60
	C06	SYBR	ATP5B	Unkn-018	RCF DMSO dT		18.3163	18.3806	0.130341					60
	P01	SYBR	GAPDH	Unkn-121	RCF DMSO dT		16.5352	16.8009	0.240111					60
	P02	SYBR	GAPDH	Unkn-121	RCF DMSO dT		17.0023	16.8009	0.240111					60
	P03	SYBR	GAPDH	Unkn-121	RCF DMSO dT		16.8654	16.8009	0.240111					60
														60
	E04	SYBR	Total hTR	Unkn-034	RCF RG7834 dT		25.3463	25.3771	0.112773					60		0.014959	0.0146729	0.771117	2	0.800659
	E05	SYBR	Total hTR	Unkn-034	RCF RG7834 dT		25.2829	25.3771	0.112773					60		0.0156313			1	0.706951
	E06	SYBR	Total hTR	Unkn-034	RCF RG7834 dT		25.502	25.3771	0.112773			0	0	60		0.0134283			3	0.824328
	F04	SYBR
	F05	SYBR
	F06	SYBR
	G04	SYBR	HPRT	Unkn-050	RCF RG7834 dT		22.5953	22.5869	0.113589			0	0	60		19.2834
	G05	SYBR	HPRT	Unkn-050	RCF RG7834 dT		22.4693	22.5869	0.113589			0	0	60
	G06	SYBR	HPRT	Unkn-050	RCF RG7834 dT		22.696	22.5869	0.113589					60
	H04	SYBR	ATP5B	Unkn-058	RCF RG7834 dT		18.5569	18.5163	0.0351843					60
	H05	SYBR	ATP5B	Unkn-058	RCF RG7834 dT		18.4963	18.5163	0.0351843					60
	H06	SYBR	ATP5B	Unkn-058	RCF RG7834 dT		18.4957	18.5163	0.0351843					60
	I04	SYBR	GAPDH	Unkn-066	RCF RG7834 dT		16.5808	16.7472	0.20563					60
	I05	SYBR	GAPDH	Unkn-066	RCF RG7834 dT		16.6837	16.7472	0.20563					60
	I06	SYBR	GAPDH	Unkn-066	RCF RG7834 dT		16.9771	16.7472	0.20563					60
														60
	J04	SYBR	Total hTR	Unkn-074	RCF Cor dT		25.3423	25.5775	0.204213					60		0.0144071	0.0123241	0.64768	1	0.651582
	J05	SYBR	Total hTR	Unkn-074	RCF Cor dT		25.68	25.5775	0.204213					60		0.0114002			2	0.610179
	J06	SYBR	Total hTR	Unkn-074	RCF Cor dT		25.7101	25.5775	0.204213					60		0.0111651			3	0.685395
	K04	SYBR
	K05	SYBR
	K06	SYBR
	L04	SYBR	HPRT	Unkn-090	RCF Cor dT		22.2986	22.4713	0.197635					60		19.2252
	L05	SYBR	HPRT	Unkn-090	RCF Cor dT		22.4284	22.4713	0.197635					60
	L06	SYBR	HPRT	Unkn-090	RCF Cor dT		22.6869	22.4713	0.197635					60
	M04	SYBR	ATP5B	Unkn-098	RCF Cor dT		18.4583	18.545	0.10304					60
	M05	SYBR	ATP5B	Unkn-098	RCF Cor dT		18.5177	18.545	0.10304					60
	M06	SYBR	ATP5B	Unkn-098	RCF Cor dT		18.6589	18.545	0.10304					60
	N04	SYBR	GAPDH	Unkn-106	RCF Cor dT		16.3679	16.6594	0.252545					60
	N05	SYBR	GAPDH	Unkn-106	RCF Cor dT		16.7982	16.6594	0.252545					60
	N06	SYBR	GAPDH	Unkn-106	RCF Cor dT		16.8122	16.6594	0.252545					60
														60
	P07	SYBR	Total hTR	Unkn-123	RC1 DMSO dT		26.0357	26.1001	0.143929					60		0.00882445	0.008467	1	2
	P08	SYBR	Total hTR	Unkn-123	RC1 DMSO dT		25.9995	26.1001	0.143929					60		0.00904849			1
	P09	SYBR	Total hTR	Unkn-123	RC1 DMSO dT		26.2649	26.1001	0.143929					60		0.00752805			3
	A10	SYBR
	A11	SYBR
	A12	SYBR
	B10	SYBR	HPRT	Unkn-012	RC1 DMSO dT		22.5973	22.7162	0.158031			0	0	60		19.2114
	B11	SYBR	HPRT	Unkn-012	RC1 DMSO dT		22.6559	22.7162	0.158031			0	0	60
	B12	SYBR	HPRT	Unkn-012	RC1 DMSO dT		22.8955	22.7162	0.158031			0	0	60
	C10	SYBR	ATP5B	Unkn-020	RC1 DMSO dT		18.0495	18.2159	0.197629			0	0	60
	C11	SYBR	ATP5B	Unkn-020	RC1 DMSO dT		18.164	18.2159	0.197629			0	0	60
	C12	SYBR	ATP5B	Unkn-020	RC1 DMSO dT		18.4343	18.2159	0.197629			0	0	60
	D10	SYBR	GAPDH	Unkn-028	RC1 DMSO dT		16.7067	16.7021	0.0390903					60
	D11	SYBR	GAPDH	Unkn-028	RC1 DMSO dT		16.7387	16.7021	0.0390903					60
	D12	SYBR	GAPDH	Unkn-028	RC1 DMSO dT		16.661	16.7021	0.0390903					60
														60
	E10	SYBR	Total hTR	Unkn-036	RC1 RG7834 dT		26.9118	26.9701	0.0979005					60		0.00391011	0.0037608	0.444172	1	0.432128
	E11	SYBR	Total hTR	Unkn-036	RC1 RG7834 dT		27.0831	26.9701	0.0979005					60		0.00347215			3	0.461229
	E12	SYBR	Total hTR	Unkn-036	RC1 RG7834 dT		26.9154	26.9701	0.0979005					60		0.00390015			2	0.44197
	F10	SYBR
	F11	SYBR
	F12	SYBR
	G10	SYBR	HPRT	Unkn-052	RC1 RG7834 dT		22.1931	22.3087	0.115291					60		18.9132
	G11	SYBR	HPRT	Unkn-052	RC1 RG7834 dT		22.3093	22.3087	0.115291					60
	G12	SYBR	HPRT	Unkn-052	RC1 RG7834 dT		22.4237	22.3087	0.115291			0	0	60
	H10	SYBR	ATP5B	Unkn-060	RC1 RG7834 dT		18.2046	18.1113	0.143372			0	0	60
	H11	SYBR	ATP5B	Unkn-060	RC1 RG7834 dT		18.183	18.1113	0.143372			0	0	60
	H12	SYBR	ATP5B	Unkn-060	RC1 RG7834 dT		17.9462	18.1113	0.143372			0	0	60
	I10	SYBR	GAPDH	Unkn-068	RC1 RG7834 dT		16.5446	16.3196	0.212772			0	0	60
	I11	SYBR	GAPDH	Unkn-068	RC1 RG7834 dT		16.2924	16.3196	0.212772			0	0	60
	I12	SYBR	GAPDH	Unkn-068	RC1 RG7834 dT		16.1217	16.3196	0.212772
	J10	SYBR	Total hTR	Unkn-076	RC1 Cor dT		26.0652	26.2121	0.132157							0.00781962	0.0070829	0.83653	1	0.864191
	J11	SYBR	Total hTR	Unkn-076	RC1 Cor dT		26.2495	26.2121	0.132157							0.00688192			2	0.779869
	J12	SYBR	Total hTR	Unkn-076	RC1 Cor dT		26.3215	26.2121	0.132157							0.00654715			3	0.8697
	K10	SYBR
	K11	SYBR
	K12	SYBR
	L10	SYBR	HPRT	Unkn-092	RC1 Cor dT		22.5864	22.651	0.0567942					60		19.0665
	L11	SYBR	HPRT	Unkn-092	RC1 Cor dT		22.6929	22.651	0.0567942					60
	L12	SYBR	HPRT	Unkn-092	RC1 Cor dT		22.6738	22.651	0.0567942					60
	M10	SYBR	ATP5B	Unkn-100	RC1 Cor dT		18.1058	18.1155	0.0100409					60
	M11	SYBR	ATP5B	Unkn-100	RC1 Cor dT		18.1148	18.1155	0.0100409					60
	M12	SYBR	ATP5B	Unkn-100	RC1 Cor dT		18.1259	18.1155	0.0100409					60
	N10	SYBR	GAPDH	Unkn-108	RC1 Cor dT		16.333	16.4331	0.13325					60
	N11	SYBR	GAPDH	Unkn-108	RC1 Cor dT		16.382	16.4331	0.13325					60
	N12	SYBR	GAPDH	Unkn-108	RC1 Cor dT		16.5843	16.4331	0.13325					60
														60
														60
														60
														60
														60
														60
														60
														60
												0	0	60
												0	0	60
												0	0	60
												0	0	60
												0	0	60
												0	0	60
														60
														60
														60
												0	0	60
												0	0	60
												0	0	60
												0	0	60
												0	0	60
												0	0	60
														60
														60
														60
														60
														60
														60
														60
														60
														60
														60
														60
														60
														60
														60
														60
														60
														60
														60
												0	0	60
												0	0	60
												0	0	60
												0	0	60
												0	0	60
												0	0	60
														60
														60
														60
														60
														60
														60
														60
														60
														60
														60
														60
														60
														60
														60
														60
														60
														60
														60
												0	0	60
												0	0	60
												0	0	60
												0	0	60
												0	0	60
												0	0	60
														60
														60
														60
														60
														60
														60
														60
														60
														60
														60
														60
														60
														60
														60
														60
														60
														60
														60
												0	0	60
												0	0	60
												0	0	60
												0	0	60
												0	0	60
												0	0	60
														60
														60
														60
												0	0	60
												0	0	60
												0	0	60
														60
														60
														60
												0	0	60
												0	0	60
												0	0	60
														60
														60
														60
												0	0	60
												0	0	60
												0	0	60
												0	0	60
												0	0	60
												0	0	60
												0	0	60
												0	0	60
												0	0	60
														60
														60
														60
												0	0	60
												0	0	60
												0	0	60
														60
														60
														60
														60
														60
														60

## Sheet: 工作表1
Well	Fluor	Target	Content	Sample	Biological Set Name	Cq	Cq Mean	Cq Std. Dev		mean
A01	SYBR	Total hTR	Unkn-001	RCF DMSO hex		24.8797	24.8287	0.0940598	0.0574476	0.0596016	1	2
A02	SYBR	Total hTR	Unkn-001	RCF DMSO hex		24.8862	24.8287	0.0940598	0.0571902			3
A03	SYBR	Total hTR	Unkn-001	RCF DMSO hex		24.7202	24.8287	0.0940598	0.0641668			1
B01	SYBR	Extended hTR	Unkn-009	RCF DMSO hex		29.2135	29.1747	0.0420606	0.00284896	0.00292743	1	3
B02	SYBR	Extended hTR	Unkn-009	RCF DMSO hex		29.1806	29.1747	0.0420606	0.00291463			2
B03	SYBR	Extended hTR	Unkn-009	RCF DMSO hex		29.13	29.1747	0.0420606	0.0030187			1
C01	SYBR	HPRT	Unkn-017	RCF DMSO hex		23.5927	23.5142	0.138431	20.7581
C02	SYBR	HPRT	Unkn-017	RCF DMSO hex		23.5956	23.5142	0.138431
C03	SYBR	HPRT	Unkn-017	RCF DMSO hex		23.3544	23.5142	0.138431
D01	SYBR	ATP5B	Unkn-025	RCF DMSO hex		21.3835	21.3926	0.0323601
D02	SYBR	ATP5B	Unkn-025	RCF DMSO hex		21.4286	21.3926	0.0323601
D03	SYBR	ATP5B	Unkn-025	RCF DMSO hex		21.3659	21.3926	0.0323601
E01	SYBR	GAPDH	Unkn-033	RCF DMSO hex		17.2037	17.3675	0.16045
E02	SYBR	GAPDH	Unkn-033	RCF DMSO hex		17.3746	17.3675	0.16045
E03	SYBR	GAPDH	Unkn-033	RCF DMSO hex		17.5243	17.3675	0.16045
F01	SYBR	Total hTR	Unkn-041	RCF RG7834 hex		24.2541	24.4732	0.228444	0.0959542	0.0831181	1.39456	1	1.49539
F02	SYBR	Total hTR	Unkn-041	RCF RG7834 hex		24.4556	24.4732	0.228444	0.0834429			2	1.4525
F03	SYBR	Total hTR	Unkn-041	RCF RG7834 hex		24.7099	24.4732	0.228444	0.0699573			3	1.22324
G01	SYBR	Extended hTR	Unkn-049	RCF RG7834 hex		28.879	29.1795	0.312571	0.00388876	0.00320677	1.09542	1	1.28822
G02	SYBR	Extended hTR	Unkn-049	RCF RG7834 hex		29.1566	29.1795	0.312571	0.00320805			2	1.10067
G03	SYBR	Extended hTR	Unkn-049	RCF RG7834 hex		29.5029	29.1795	0.312571	0.0025235			3	0.885762
H01	SYBR	HPRT	Unkn-057	RCF RG7834 hex		23.2834	23.5153	0.201427	20.8725
H02	SYBR	HPRT	Unkn-057	RCF RG7834 hex		23.6471	23.5153	0.201427
H03	SYBR	HPRT	Unkn-057	RCF RG7834 hex		23.6152	23.5153	0.201427
I01	SYBR	ATP5B	Unkn-065	RCF RG7834 hex		21.5286	21.5975	0.0724239
I02	SYBR	ATP5B	Unkn-065	RCF RG7834 hex		21.5908	21.5975	0.0724239
I03	SYBR	ATP5B	Unkn-065	RCF RG7834 hex		21.673	21.5975	0.0724239
J01	SYBR	GAPDH	Unkn-073	RCF RG7834 hex		17.4371	17.5049	0.0950633
J02	SYBR	GAPDH	Unkn-073	RCF RG7834 hex		17.6136	17.5049	0.0950633
J03	SYBR	GAPDH	Unkn-073	RCF RG7834 hex		17.4641	17.5049	0.0950633
K01	SYBR	Total hTR	Unkn-081	RCF Cor hex		24.478	24.5911	0.163855	0.0724514	0.0672733	1.12872	1	1.12911
K02	SYBR	Total hTR	Unkn-081	RCF Cor hex		24.5162	24.5911	0.163855	0.0705591			2	1.22823
K03	SYBR	Total hTR	Unkn-081	RCF Cor hex		24.779	24.5911	0.163855	0.0588095			3	1.02831
L01	SYBR	Extended hTR	Unkn-089	RCF Cor hex		28.9899	29.4314	0.382926	0.00317573	0.00239644	0.818617	1	1.05202
L02	SYBR	Extended hTR	Unkn-089	RCF Cor hex		29.6321	29.4314	0.382926	0.00203474			2	0.698114
L03	SYBR	Extended hTR	Unkn-089	RCF Cor hex		29.6723	29.4314	0.382926	0.00197885			3	0.694589
M01	SYBR	HPRT	Unkn-097	RCF Cor hex		23.5658	23.5156	0.0766426	20.6912
M02	SYBR	HPRT	Unkn-097	RCF Cor hex		23.4274	23.5156	0.0766426
M03	SYBR	HPRT	Unkn-097	RCF Cor hex		23.5536	23.5156	0.0766426
N01	SYBR	ATP5B	Unkn-105	RCF Cor hex		21.2517	21.2849	0.0413006
N02	SYBR	ATP5B	Unkn-105	RCF Cor hex		21.2719	21.2849	0.0413006
N03	SYBR	ATP5B	Unkn-105	RCF Cor hex		21.3312	21.2849	0.0413006
O01	SYBR	GAPDH	Unkn-113	RCF Cor hex		17.1327	17.2731	0.121605
O02	SYBR	GAPDH	Unkn-113	RCF Cor hex		17.3389	17.2731	0.121605
O03	SYBR	GAPDH	Unkn-113	RCF Cor hex		17.3476	17.2731	0.121605
A07	SYBR	Total hTR	Unkn-003	RC1 DMSO hex		26.4096	26.3454	0.104172	0.0187908	0.0196802	1	3
A08	SYBR	Total hTR	Unkn-003	RC1 DMSO hex		26.4014	26.3454	0.104172	0.0188974			2
A09	SYBR	Total hTR	Unkn-003	RC1 DMSO hex		26.2252	26.3454	0.104172	0.0213524			1
B07	SYBR	Extended hTR	Unkn-011	RC1 DMSO hex		28.5645	28.5652	0.00951776	0.00421942	0.00421722	1	2
B08	SYBR	Extended hTR	Unkn-011	RC1 DMSO hex		28.5751	28.5652	0.00951776	0.00418838			3
B09	SYBR	Extended hTR	Unkn-011	RC1 DMSO hex		28.5561	28.5652	0.00951776	0.00424387			1
C07	SYBR	HPRT	Unkn-019	RC1 DMSO hex		23.876	23.864	0.0922172	20.6757
C08	SYBR	HPRT	Unkn-019	RC1 DMSO hex		23.9497	23.864	0.0922172
C09	SYBR	HPRT	Unkn-019	RC1 DMSO hex		23.7664	23.864	0.0922172
D07	SYBR	ATP5B	Unkn-027	RC1 DMSO hex		21.0297	21.0611	0.0499255
D08	SYBR	ATP5B	Unkn-027	RC1 DMSO hex		21.1187	21.0611	0.0499255
D09	SYBR	ATP5B	Unkn-027	RC1 DMSO hex		21.035	21.0611	0.0499255
E07	SYBR	GAPDH	Unkn-035	RC1 DMSO hex		17.0539	17.102	0.0480364
E08	SYBR	GAPDH	Unkn-035	RC1 DMSO hex		17.1499	17.102	0.0480364
E09	SYBR	GAPDH	Unkn-035	RC1 DMSO hex		17.1022	17.102	0.0480364
F07	SYBR	Total hTR	Unkn-043	RC1 RG7834 hex		26.3736	26.4549	0.0705769	0.0189618	0.0179381	0.911478	1	0.888039
F08	SYBR	Total hTR	Unkn-043	RC1 RG7834 hex		26.5012	26.4549	0.0705769	0.0173574			3	0.923719
F09	SYBR	Total hTR	Unkn-043	RC1 RG7834 hex		26.4898	26.4549	0.0705769	0.017495			2	0.925792
G07	SYBR	Extended hTR	Unkn-051	RC1 RG7834 hex		29.5072	29.5067	0.0403575	0.00216068	0.00216202	0.512665	2	0.51208
G08	SYBR	Extended hTR	Unkn-051	RC1 RG7834 hex		29.5468	29.5067	0.0403575	0.00210221			3	0.501916
G09	SYBR	Extended hTR	Unkn-051	RC1 RG7834 hex		29.4661	29.5067	0.0403575	0.00222317			1	0.523855
H07	SYBR	HPRT	Unkn-059	RC1 RG7834 hex		23.2383	23.3866	0.128604	20.6529
H08	SYBR	HPRT	Unkn-059	RC1 RG7834 hex		23.4675	23.3866	0.128604
H09	SYBR	HPRT	Unkn-059	RC1 RG7834 hex		23.4539	23.3866	0.128604
I07	SYBR	ATP5B	Unkn-067	RC1 RG7834 hex		21.3279	21.3795	0.137548
I08	SYBR	ATP5B	Unkn-067	RC1 RG7834 hex		21.2751	21.3795	0.137548
I09	SYBR	ATP5B	Unkn-067	RC1 RG7834 hex		21.5353	21.3795	0.137548
J07	SYBR	GAPDH	Unkn-075	RC1 RG7834 hex		17.2699	17.1926	0.0948199
J08	SYBR	GAPDH	Unkn-075	RC1 RG7834 hex		17.2211	17.1926	0.0948199
J09	SYBR	GAPDH	Unkn-075	RC1 RG7834 hex		17.0868	17.1926	0.0948199
K07	SYBR	Total hTR	Unkn-083	RC1 Cor hex		26.4042	26.4439	0.136858	0.018303	0.017859	0.90746	2	0.968545
K08	SYBR	Total hTR	Unkn-083	RC1 Cor hex		26.3313	26.4439	0.136858	0.0192519			1	0.901628
K09	SYBR	Total hTR	Unkn-083	RC1 Cor hex		26.5962	26.4439	0.136858	0.0160221			3	0.852655
L07	SYBR	Extended hTR	Unkn-091	RC1 Cor hex		28.677	28.9051	0.240385	0.00378738	0.00326326	0.773794	1	0.892437
L08	SYBR	Extended hTR	Unkn-091	RC1 Cor hex		29.1562	28.9051	0.240385	0.00271711			3	0.648727
L09	SYBR	Extended hTR	Unkn-091	RC1 Cor hex		28.8822	28.9051	0.240385	0.00328529			2	0.778612
M07	SYBR	HPRT	Unkn-099	RC1 Cor hex		23.9773	23.8066	0.186617	20.6325
M08	SYBR	HPRT	Unkn-099	RC1 Cor hex		23.8352	23.8066	0.186617
M09	SYBR	HPRT	Unkn-099	RC1 Cor hex		23.6074	23.8066	0.186617
N07	SYBR	ATP5B	Unkn-107	RC1 Cor hex		21.0207	20.9664	0.0489162
N08	SYBR	ATP5B	Unkn-107	RC1 Cor hex		20.9259	20.9664	0.0489162
N09	SYBR	ATP5B	Unkn-107	RC1 Cor hex		20.9526	20.9664	0.0489162
O07	SYBR	GAPDH	Unkn-115	RC1 Cor hex		17.1206	17.1243	0.0208615
O08	SYBR	GAPDH	Unkn-115	RC1 Cor hex		17.1056	17.1243	0.0208615
O09	SYBR	GAPDH	Unkn-115	RC1 Cor hex		17.1468	17.1243	0.0208615
A13	SYBR	Total hTR	Unkn-005	RC2 DMSO hex		26.2343	26.2882	0.0705156	0.0181954	0.0175426	1	1
A14	SYBR	Total hTR	Unkn-005	RC2 DMSO hex		26.2622	26.2882	0.0705156	0.017847			2
A15	SYBR	Total hTR	Unkn-005	RC2 DMSO hex		26.368	26.2882	0.0705156	0.0165853			3
B13	SYBR	Extended hTR	Unkn-013	RC2 DMSO hex		28.1967	28.3711	0.151097	0.00466881	0.00415271	1	1
B14	SYBR	Extended hTR	Unkn-013	RC2 DMSO hex		28.4633	28.3711	0.151097	0.00388113			3
B15	SYBR	Extended hTR	Unkn-013	RC2 DMSO hex		28.4533	28.3711	0.151097	0.0039082			2
C13	SYBR	HPRT	Unkn-021	RC2 DMSO hex		23.4067	23.39	0.0416201	20.454
C14	SYBR	HPRT	Unkn-021	RC2 DMSO hex		23.4206	23.39	0.0416201
C15	SYBR	HPRT	Unkn-021	RC2 DMSO hex		23.3426	23.39	0.0416201
D13	SYBR	ATP5B	Unkn-029	RC2 DMSO hex		21.0143	21.0956	0.0727357
D14	SYBR	ATP5B	Unkn-029	RC2 DMSO hex		21.1181	21.0956	0.0727357
D15	SYBR	ATP5B	Unkn-029	RC2 DMSO hex		21.1545	21.0956	0.0727357
E13	SYBR	GAPDH	Unkn-037	RC2 DMSO hex		16.7086	16.8765	0.165916
E14	SYBR	GAPDH	Unkn-037	RC2 DMSO hex		16.8806	16.8765	0.165916
E15	SYBR	GAPDH	Unkn-037	RC2 DMSO hex		17.0403	16.8765	0.165916
F13	SYBR	Total hTR	Unkn-045	RC2 RG7834 hex		25.8685	25.8765	0.0246376	0.0215677	0.0214502	1.22275	2	1.20848
F14	SYBR	Total hTR	Unkn-045	RC2 RG7834 hex		25.8569	25.8765	0.0246376	0.0217419			1	1.19491
F15	SYBR	Total hTR	Unkn-045	RC2 RG7834 hex		25.9042	25.8765	0.0246376	0.021041			3	1.26865
G13	SYBR	Extended hTR	Unkn-053	RC2 RG7834 hex		28.1568	28.1218	0.249501	0.00441534	0.00456927	1.10031	2	1.12976
G14	SYBR	Extended hTR	Unkn-053	RC2 RG7834 hex		27.8567	28.1218	0.249501	0.00543609			1	1.16434
G15	SYBR	Extended hTR	Unkn-053	RC2 RG7834 hex		28.352	28.1218	0.249501	0.00385638			3	0.993623
H13	SYBR	HPRT	Unkn-061	RC2 RG7834 hex		23.2492	23.2977	0.105546	20.3335
H14	SYBR	HPRT	Unkn-061	RC2 RG7834 hex		23.2251	23.2977	0.105546
H15	SYBR	HPRT	Unkn-061	RC2 RG7834 hex		23.4187	23.2977	0.105546
I13	SYBR	ATP5B	Unkn-069	RC2 RG7834 hex		20.8616	21.0018	0.125121
I14	SYBR	ATP5B	Unkn-069	RC2 RG7834 hex		21.0417	21.0018	0.125121
I15	SYBR	ATP5B	Unkn-069	RC2 RG7834 hex		21.1021	21.0018	0.125121
J13	SYBR	GAPDH	Unkn-077	RC2 RG7834 hex		16.5539	16.7011	0.191084
J14	SYBR	GAPDH	Unkn-077	RC2 RG7834 hex		16.6324	16.7011	0.191084
J15	SYBR	GAPDH	Unkn-077	RC2 RG7834 hex		16.917	16.7011	0.191084
K13	SYBR	Total hTR	Unkn-085	RC2 Cor hex		26.2018	26.2799	0.0864001	0.0156435	0.0148366	0.845748	1	0.85975
K14	SYBR	Total hTR	Unkn-085	RC2 Cor hex		26.2652	26.2799	0.0864001	0.0149705			2	0.838824
K15	SYBR	Total hTR	Unkn-085	RC2 Cor hex		26.3727	26.2799	0.0864001	0.0138958			3	0.837836
L13	SYBR	Extended hTR	Unkn-093	RC2 Cor hex		28.2805	28.3583	0.151101	0.00370312	0.00352132	0.847956	2	0.947527
L14	SYBR	Extended hTR	Unkn-093	RC2 Cor hex		28.5325	28.3583	0.151101	0.00310976			3	0.80125
L15	SYBR	Extended hTR	Unkn-093	RC2 Cor hex		28.262	28.3583	0.151101	0.00375107			1	0.803432
M13	SYBR	HPRT	Unkn-101	RC2 Cor hex		23.1166	23.1823	0.0739681	20.2035
M14	SYBR	HPRT	Unkn-101	RC2 Cor hex		23.168	23.1823	0.0739681
M15	SYBR	HPRT	Unkn-101	RC2 Cor hex		23.2624	23.1823	0.0739681
N13	SYBR	ATP5B	Unkn-109	RC2 Cor hex		20.6396	20.8173	0.204933
N14	SYBR	ATP5B	Unkn-109	RC2 Cor hex		20.7709	20.8173	0.204933
N15	SYBR	ATP5B	Unkn-109	RC2 Cor hex		21.0415	20.8173	0.204933
O13	SYBR	GAPDH	Unkn-117	RC2 Cor hex		16.5784	16.6107	0.0880262
O14	SYBR	GAPDH	Unkn-117	RC2 Cor hex		16.5434	16.6107	0.0880262
O15	SYBR	GAPDH	Unkn-117	RC2 Cor hex		16.7103	16.6107	0.0880262

## Sheet: Run Information
File Name	admin_2021-11-09 15-46-45_CT039875.pcrd
Created By User	admin
Notes
ID
Run Started	11/09/2021 07:47:02 UTC
Run Ended	11/09/2021 09:18:16 UTC
Sample Vol	10
Lid Temp	95
Protocol File Name	20211109 program.prcl
Plate Setup File Name	Quick Plate_384 wells_SYBR Only.pltd
Base Serial Number	CT039875
Optical Head Serial Number	786BR05636
CFX Maestro Version	4.1.2433.1219.
